# Supplementary material for: Unveiling an odd fate after death: The isolated Eneolithic cranium discovered in the Marcel Loubens Cave (Bologna, Northern Italy)
Source: PLoS One. 2021 Mar 3;16(3):e0247306. doi: 10.1371/journal.pone.0247306 (PMC7928464; doi:10.1371/journal.pone.0247306)
Supplement: S1 Table — *Stepwise selected measurements. (XLSX) [file pone.0247306.s001.xlsx]

## Sheet: Supplementary Table 1
Supplementary table 1. Cranial metric measurements used for sexual determination of Loubens skull by means of stepwise discriminant and lineear discriminat analyses.
						Cranial metric measurements1
Sex		Population		ID		GOL*		NOL*		XCB		XFB*		STB		AUB*		WCB*		ASB*		NPH*		NLH*		MAB*		MDH*		MDB*		ZMB		WMH		GLS*		FRC*		FRS*		FRF		PAC*
NA		LOUBENS		L		175		173		128		116		115		115		69		110		62		43		57		22		12		91		21		3		107		27		36		113
M		BOLOGNA		123		186		184		141		116		118		120		78		111		75		56		63		26		14		92		26		3		109.9		20.5		51		110.5
M		BOLOGNA		133		172		170		140		123		125		121		71		111		68		50		64		26		16		88		26		2		111		28		51		104.5
M		BOLOGNA		134		184		181		144		120		115.5		124		77		115		70		54		54		31		15		89		25		4		110.6		25.5		58		100
M		BOLOGNA		144		185		182		142		116		114.5		121		69		108		76		56		63		30		17		92		30		3		129.6		32		51		111.5
M		BOLOGNA		163		176		172		140		120		120.5		125		73		112		72		51		60		32		17		91		28		2.5		109.3		26		53		101.5
F		BOLOGNA		4		171		169		134		115		115		113		64		109		66		47		56		26		15		80		27		0.5		109.1		27.5		47		110
F		BOLOGNA		5		164		163		131		112		110		120		73		104		65		48		60		24		15		84		23		2		101.7		23.5		50		96
F		BOLOGNA		14		166		165		133		118		119.5		122		73		105		65		47		50		23		13		87		23		1		109		24		51		98
F		BOLOGNA		33		173		170		124		114		114.5		108		72		103		66		49		57		26		15		84		24		2		107.6		27		47		102
F		BOLOGNA		34		172		170		131		120		120		115		68		108		68		49		56		24		11		82		27		1.5		112		28		57		102.5
M		NORSE		1		189		185		143		120		115		119		70		112		66		50		63		31		13		83		24		4		118		25		53		119
M		NORSE		2		182		178		145		120		117		125		66		113		64		48		72		19		13		101		23		4		116		28		55		113
M		NORSE		3		191		187		140		114		112		125		74		112		67		53		65		28		14		90		24		4		107		25		47		118
M		NORSE		4		191		188		141		123		116		127		71		113		76		53		62		25		12		94		22		3		109		26		47		116
M		NORSE		5		178		177		138		117		116		121		69		111		67		51		64		26		14		91		27		2		102		22		45		113
M		NORSE		6		194		191		139		118		115		128		76		112		69		50		65		29		13		91		23		3		107		23		49		115
M		NORSE		7		186		183		143		122		121		119		71		108		66		49		61		26		11		95		26		4		113		26		55		115
M		NORSE		8		186		184		141		121		114		121		72		109		64		49		62		32		13		100		27		3		112		24		53		117
M		NORSE		9		186		182		141		123		123		123		71		111		72		51		61		31		12		90		28		5		118		28		59		111
M		NORSE		10		189		189		144		115		114		125		63		108		63		50		61		28		12		93		25		2		118		28		52		106
M		NORSE		11		186		183		143		116		111		129		71		113		70		55		57		28		13		94		22		5		115		23		58		111
M		NORSE		12		182		182		136		113		111		120		69		111		69		53		63		28		12		93		24		1		108		22		44		114
M		NORSE		13		193		191		142		118		112		125		71		115		70		53		60		29		12		94		25		3		116		25		52		112
M		NORSE		14		195		194		137		110		102		125		70		112		73		59		67		32		16		90		24		3		114		25		48		110
M		NORSE		15		187		183		141		117		110		125		72		111		67		48		67		28		13		93		25		4		114		27		54		116
M		NORSE		16		189		187		144		129		125		121		71		109		64		49		63		34		14		94		23		2		111		27		46		115
M		NORSE		17		179		174		147		121		118		129		74		110		65		49		68		28		13		100		25		4		114		26		49		112
M		NORSE		18		175		174		135		113		110		114		65		107		65		47		59		30		12		87		23		4		109		22		51		106
M		NORSE		19		191		189		135		110		96		127		73		114		76		58		72		37		20		109		28		7		112		18		55		110
M		NORSE		20		192		191		142		115		115		126		72		114		72		57		63		36		14		96		27		4		123		27		54		110
M		NORSE		21		194		192		145		122		121		125		74		112		67		52		59		36		14		100		21		3		117		26		52		123
M		NORSE		22		195		191		137		109		104		125		71		116		69		49		63		33		15		100		23		7		119		21		59		117
M		NORSE		23		184		182		142		120		115		122		69		112		68		52		62		30		14		94		25		2		109		23		52		116
M		NORSE		24		186		185		137		117		117		125		77		108		64		50		65		30		14		96		27		3		113		24		49		112
M		NORSE		25		195		193		147		127		123		131		71		116		74		56		67		36		14		107		27		2		123		26		64		122
M		NORSE		26		189		187		139		118		115		122		72		107		67		52		59		31		12		90		26		3		114		24		51		117
M		NORSE		27		188		185		134		116		114		121		72		106		68		50		65		28		10		87		23		2		108		26		48		116
M		NORSE		28		182		180		131		108		90		119		69		107		62		48		64		24		11		92		24		3		103		19		53		104
M		NORSE		29		188		185		141		114		111		123		67		109		67		53		60		28		14		95		23		4		114		27		49		112
M		NORSE		30		186		183		138		125		113		125		76		108		69		51		66		28		14		100		27		3		111		26		50		110
M		NORSE		31		186		184		145		128		122		126		67		112		72		51		67		31		12		98		27		3		113		25		58		119
M		NORSE		32		201		198		147		121		120		132		77		111		70		50		63		28		13		97		27		5		115		24		52		126
M		NORSE		33		189		186		152		122		122		131		73		111		69		52		60		27		13		97		22		2		117		27		53		120
M		NORSE		34		192		187		144		117		113		128		69		119		69		51		62		31		12		92		24		4		111		26		48		111
M		NORSE		35		190		186		147		125		125		126		70		117		69		52		62		33		15		91		20		4		114		27		51		117
M		NORSE		36		189		187		143		124		119		127		75		115		70		54		67		31		12		102		24		5		113		21		53		120
M		NORSE		37		181		180		138		121		120		125		67		111		66		50		61		29		12		90		24		2		117		28		51		114
M		NORSE		38		194		192		145		123		117		129		74		116		75		55		63		33		17		97		26		4		104		24		47		119
M		NORSE		39		187		185		139		120		117		118		73		109		75		52		65		30		13		95		23		3		117		29		55		113
M		NORSE		40		187		184		146		117		116		127		72		115		73		52		66		30		14		87		21		2		114		27		54		101
M		NORSE		41		192		190		143		115		114		123		73		107		65		49		63		28		12		93		23		3		113		26		48		120
M		NORSE		42		179		178		136		110		110		125		69		108		67		50		64		22		11		94		23		3		109		24		48		113
M		NORSE		43		188		184		134		108		103		115		66		109		67		54		64		31		13		89		26		5		105		21		44		109
M		NORSE		44		179		178		139		118		115		121		70		112		66		51		59		33		13		88		22		3		103		22		52		107
M		NORSE		45		190		189		150		135		132		127		77		114		71		55		69		32		13		95		25		1		117		31		53		109
M		NORSE		46		190		189		143		114		110		124		72		113		70		55		61		26		12		89		21		3		114		24		51		115
M		NORSE		47		195		193		151		126		124		130		71		123		70		53		60		31		13		93		25		2		113		26		47		128
M		NORSE		48		200		198		145		127		123		127		75		113		74		56		66		30		12		98		26		3		120		31		56		121
M		NORSE		49		190		190		138		118		116		127		71		108		70		51		60		31		12		91		23		1		112		25		52		109
M		NORSE		50		187		186		142		121		117		123		77		113		71		54		65		32		14		94		26		2		112		24		50		115
M		NORSE		51		190		189		137		123		119		122		74		109		70		52		68		23		13		92		22		2		112		26		51		122
M		NORSE		52		188		187		146		121		119		126		70		113		69		51		62		30		12		87		22		2		120		28		54		108
M		NORSE		53		193		189		145		121		121		122		69		116		70		54		66		30		13		99		24		4		115		26		51		118
M		NORSE		54		192		191		150		124		124		130		73		113		71		54		66		24		12		96		21		3		117		24		53		118
M		NORSE		55		189		185		150		122		121		134		75		121		72		55		65		30		16		88		23		5		118		26		57		114
F		NORSE		56		182		182		138		108		104		117		61		106		68		48		60		28		14		91		25		2		108		21		49		109
F		NORSE		57		170		169		132		107		104		113		64		101		65		48		59		26		10		92		21		2		104		23		48		104
F		NORSE		58		180		179		134		114		112		118		62		108		59		45		58		26		13		87		22		2		106		23		50		109
F		NORSE		59		177		177		137		116		108		112		62		106		57		45		55		24		11		82		22		2		107		25		49		104
F		NORSE		60		180		179		138		121		117		115		71		107		63		47		60		27		11		90		25		2		107		24		46		106
F		NORSE		61		180		178		134		116		114		121		70		112		62		47		60		23		12		90		19		2		104		25		45		115
F		NORSE		62		176		175		142		114		114		123		77		103		62		46		62		26		12		93		24		2		114		31		47		103
F		NORSE		63		172		172		127		108		105		114		67		110		70		51		59		26		12		86		22		2		112		22		51		105
F		NORSE		64		180		180		128		117		116		108		65		96		61		46		59		22		9		89		19		2		109		25		54		118
F		NORSE		65		171		168		136		113		113		117		68		98		58		44		58		26		13		85		22		2		104		25		41		111
F		NORSE		66		181		180		137		117		117		116		69		114		67		49		60		21		14		92		21		2		107		24		47		109
F		NORSE		67		182		180		135		116		113		114		65		100		57		44		58		28		12		79		24		3		108		26		52		119
F		NORSE		68		181		180		142		118		117		117		66		110		61		46		56		22		11		91		19		2		112		28		46		104
F		NORSE		69		179		178		137		113		113		113		65		103		65		51		58		24		10		87		23		2		117		26		50		99
F		NORSE		70		175		174		136		113		113		113		71		108		57		45		60		25		12		86		22		2		100		20		47		104
F		NORSE		71		184		182		141		114		113		119		64		107		67		50		60		26		11		92		26		2		109		28		44		106
F		NORSE		72		179		178		135		111		109		120		68		104		60		47		60		26		11		95		22		3		108		23		45		110
F		NORSE		73		176		175		139		112		112		121		71		106		71		53		62		24		11		92		23		2		111		25		51		104
F		NORSE		74		180		177		139		113		112		121		66		107		69		51		58		26		12		91		23		3		107		26		46		114
F		NORSE		75		174		172		147		124		121		123		72		112		65		52		64		24		9		94		19		2		107		26		49		113
F		NORSE		76		177		176		137		113		112		115		69		110		69		49		61		25		10		89		22		2		110		27		52		116
F		NORSE		77		182		181		135		109		109		118		64		104		63		49		59		28		11		89		20		2		108		24		46		115
F		NORSE		78		177		173		133		112		92		115		67		107		59		46		60		26		12		94		26		4		99		27		45		107
F		NORSE		79		186		183		133		115		115		113		70		111		67		55		61		24		12		88		19		2		109		26		52		121
F		NORSE		80		176		176		129		106		105		117		63		102		68		53		63		25		10		90		21		1		108		24		50		114
F		NORSE		81		181		181		137		113		109		119		71		110		60		49		61		25		12		83		22		1		110		26		48		113
F		NORSE		82		176		175		138		119		117		122		72		105		61		50		61		28		12		95		21		2		108		27		47		104
F		NORSE		83		183		181		128		109		107		113		64		106		68		51		56		29		12		91		24		2		103		23		45		108
F		NORSE		84		174		172		131		116		110		119		72		101		63		50		60		28		12		92		22		2		101		28		47		104
F		NORSE		85		184		184		135		116		112		117		68		109		69		52		61		27		10		96		24		1		105		21		45		107
F		NORSE		86		188		187		141		116		114		120		69		111		60		46		62		26		15		100		26		2		117		28		56		118
F		NORSE		87		178		177		137		113		110		122		70		107		68		50		65		31		14		93		25		2		112		26		50		110
F		NORSE		88		189		187		143		123		121		124		70		112		59		45		63		27		11		92		22		3		115		28		50		112
F		NORSE		89		180		179		137		116		110		119		69		104		69		52		59		26		10		91		23		2		110		26		50		108
F		NORSE		90		187		186		131		109		102		117		68		106		68		48		64		24		12		90		24		1		105		24		48		107
F		NORSE		91		178		176		135		109		105		114		65		104		68		50		58		24		10		90		22		3		110		26		48		114
F		NORSE		92		178		176		135		120		119		121		71		111		64		49		65		26		11		100		24		2		103		24		46		112
F		NORSE		93		180		179		133		111		111		115		70		103		65		50		57		26		13		86		22		2		106		26		46		111
F		NORSE		94		177		177		136		113		107		122		71		109		69		51		58		24		14		94		25		2		112		23		55		102
F		NORSE		95		189		188		140		118		115		118		65		112		66		50		60		25		12		97		22		1		111		26		51		111
F		NORSE		96		184		182		134		118		114		119		67		104		62		51		58		28		10		95		22		1		110		28		49		112
F		NORSE		97		182		181		135		114		113		113		68		105		61		50		64		29		12		102		22		2		109		25		52		104
F		NORSE		98		181		181		136		115		114		118		69		109		66		50		62		24		8		89		20		1		112		28		50		108
F		NORSE		99		176		174		129		103		102		113		62		96		60		48		58		23		16		88		21		3		105		25		48		108
F		NORSE		100		179		177		140		114		114		118		67		103		70		50		63		30		13		85		22		2		107		25		47		110
F		NORSE		101		187		185		142		112		110		120		73		108		62		50		58		31		13		93		22		2		110		26		51		111
F		NORSE		102		180		179		139		122		122		121		73		107		63		48		60		24		13		85		21		1		111		29		48		110
F		NORSE		103		180		179		138		113		113		118		67		106		68		50		60		28		11		86		18		1		107		28		49		114
F		NORSE		104		180		179		135		114		110		119		69		109		71		56		62		28		11		82		22		1		107		31		46		112
F		NORSE		105		193		190		136		118		118		121		69		109		65		49		60		23		12		88		21		2		106		27		46		119
F		NORSE		106		178		178		135		114		110		115		70		109		65		49		59		27		13		89		21		1		108		27		44		108
F		NORSE		107		188		187		148		124		119		130		77		112		69		54		61		31		14		89		26		2		108		25		53		119
F		NORSE		108		179		178		137		114		112		117		67		107		65		51		59		33		11		86		25		2		106		26		46		105
F		NORSE		109		176		174		133		113		112		116		63		112		60		49		61		26		12		88		23		3		108		23		46		103
F		NORSE		110		177		175		141		118		112		118		72		111		60		49		61		22		11		89		21		2		102		26		48		101
M		ZALAVAR		111		186		184		146		118		114		125		73		120		69		53		63		35		15		92		23		3		120		27		49		111
M		ZALAVAR		112		186		181		137		115		112		122		75		107		67		47		63		25		13		94		22		5		115		28		57		118
M		ZALAVAR		113		186		183		147		126		125		129		78		115		72		56		67		28		13		98		25		4		111		29		51		118
M		ZALAVAR		114		181		178		142		121		118		124		79		114		75		56		65		30		12		99		26		3		112		29		48		115
M		ZALAVAR		115		178		177		142		122		122		123		75		105		68		51		63		32		18		93		20		2		111		24		50		119
M		ZALAVAR		116		180		178		135		117		114		116		66		110		60		46		59		28		12		93		21		3		105		23		46		115
M		ZALAVAR		117		183		177		139		117		117		123		72		110		69		51		69		27		11		91		22		4		114		29		53		118
M		ZALAVAR		118		178		176		134		112		110		119		74		108		67		53		64		30		13		92		24		2		110		28		47		109
M		ZALAVAR		119		184		182		142		123		119		122		74		110		73		52		59		27		10		91		20		3		117		27		56		114
M		ZALAVAR		120		192		188		143		120		119		125		78		112		64		50		66		29		17		102		22		4		115		28		53		111
M		ZALAVAR		121		190		186		139		123		120		125		75		114		70		52		70		33		13		102		25		3		113		23		44		121
M		ZALAVAR		122		194		191		144		118		112		125		79		117		66		49		66		30		15		95		24		4		120		26		55		121
M		ZALAVAR		123		181		179		145		118		117		124		68		111		76		51		63		28		12		94		25		2		116		30		50		119
M		ZALAVAR		124		180		178		141		116		110		126		73		113		68		50		64		27		14		94		20		2		106		24		48		122
M		ZALAVAR		125		175		174		138		114		112		123		76		107		67		49		62		28		13		95		21		2		113		27		49		103
M		ZALAVAR		126		176		174		138		121		121		120		69		103		60		45		58		25		12		88		23		3		107		24		51		111
M		ZALAVAR		127		192		189		133		110		109		117		71		104		65		50		63		30		12		95		23		4		113		26		52		117
M		ZALAVAR		128		181		178		142		126		125		124		72		111		72		55		64		29		13		89		21		3		115		27		54		108
M		ZALAVAR		129		187		184		143		121		115		129		70		111		79		56		65		31		13		92		27		4		114		28		49		115
M		ZALAVAR		130		181		177		138		124		121		119		77		109		67		50		64		26		13		91		17		4		113		30		51		115
M		ZALAVAR		131		179		178		141		120		118		123		73		107		68		55		63		24		14		92		23		2		109		24		47		111
M		ZALAVAR		132		192		190		146		122		121		128		76		115		76		53		66		33		17		95		26		3		112		25		50		112
M		ZALAVAR		133		188		186		137		121		119		124		74		107		74		55		65		28		14		93		25		3		114		25		52		115
M		ZALAVAR		134		196		194		144		116		110		129		76		112		67		53		69		30		13		105		23		3		120		31		54		114
M		ZALAVAR		135		185		182		141		123		123		124		76		109		70		53		62		31		13		93		24		3		115		31		45		116
M		ZALAVAR		136		195		192		149		129		125		133		80		120		67		53		69		30		12		100		25		3		115		28		51		121
M		ZALAVAR		137		189		187		144		112		107		117		72		108		71		52		71		31		14		98		24		2		111		26		44		116
M		ZALAVAR		138		189		185		140		116		114		124		75		116		68		50		66		32		16		97		25		5		108		23		53		110
M		ZALAVAR		139		188		185		142		118		114		125		74		114		66		52		66		31		14		95		23		5		120		32		52		109
M		ZALAVAR		140		188		185		142		116		116		121		70		110		65		51		65		26		12		102		24		3		109		27		49		112
M		ZALAVAR		141		193		190		149		125		120		126		76		113		70		50		65		30		17		94		22		3		119		30		52		120
M		ZALAVAR		143		191		187		136		119		118		123		71		110		73		54		62		31		13		96		26		4		116		27		51		126
M		ZALAVAR		144		187		183		146		123		123		126		80		109		67		54		67		32		14		99		22		4		113		29		51		115
M		ZALAVAR		145		188		186		140		129		127		113		74		116		67		50		64		30		14		97		22		2		112		28		48		121
M		ZALAVAR		146		183		181		135		116		115		117		73		104		64		51		61		28		14		91		20		3		117		26		53		121
M		ZALAVAR		147		182		178		143		124		122		124		72		113		67		49		61		30		13		86		21		5		114		25		55		112
M		ZALAVAR		148		178		174		137		116		108		122		73		111		61		49		62		26		13		98		20		3		109		27		48		113
M		ZALAVAR		149		187		184		136		113		113		120		72		110		67		50		64		29		16		95		27		5		113		22		47		112
M		ZALAVAR		150		185		182		138		110		112		121		70		109		68		53		63		25		15		93		25		3		112		27		48		114
M		ZALAVAR		151		181		176		143		120		118		120		76		107		68		48		64		22		14		96		24		4		108		26		46		123
M		ZALAVAR		152		171		169		140		117		117		121		70		109		63		48		65		35		14		94		25		3		110		24		48		109
M		ZALAVAR		153		189		186		147		113		106		129		72		113		68		53		61		32		11		93		20		4		119		27		53		117
M		ZALAVAR		154		191		188		139		114		114		126		72		112		63		48		67		27		14		93		24		3		115		28		54		119
M		ZALAVAR		155		185		183		139		123		123		119		73		107		64		46		63		33		14		86		20		2		109		26		47		116
M		ZALAVAR		156		179		177		145		124		123		126		75		109		72		55		62		34		13		100		28		2		114		29		48		108
M		ZALAVAR		157		193		191		146		126		124		128		73		114		74		56		62		34		14		93		22		2		110		27		47		127
M		ZALAVAR		158		179		177		145		122		121		128		78		112		69		50		62		29		14		94		23		3		113		27		48		118
M		ZALAVAR		159		180		176		148		121		118		130		75		107		67		50		62		29		11		104		25		5		112		24		47		114
M		ZALAVAR		160		188		182		142		118		118		127		73		117		65		47		66		30		13		89		22		6		114		31		49		111
M		ZALAVAR		161		194		190		135		116		111		124		71		113		69		52		62		28		12		96		25		3		110		27		50		117
M		ZALAVAR		162		188		186		142		120		119		124		76		112		77		56		70		34		15		91		26		3		109		21		49		116
M		ZALAVAR		163		178		177		146		115		115		128		70		114		74		57		63		32		14		98		27		2		108		28		49		111
M		ZALAVAR		164		182		179		143		124		119		128		72		112		65		51		63		30		13		96		22		4		104		25		52		114
F		ZALAVAR		165		185		183		146		120		120		125		73		122		65		50		56		32		12		87		23		2		111		26		50		116
F		ZALAVAR		166		171		170		136		112		110		116		69		110		56		43		58		21		11		87		17		1		104		26		45		100
F		ZALAVAR		167		179		176		143		120		119		123		74		111		62		51		61		28		13		93		22		4		115		29		50		118
F		ZALAVAR		168		172		171		135		111		108		119		68		108		62		50		58		23		12		90		20		1		102		27		42		110
F		ZALAVAR		169		178		176		144		119		115		130		77		109		60		52		60		23		12		87		22		3		107		26		50		110
F		ZALAVAR		170		174		174		141		117		117		120		69		102		63		51		61		26		12		92		21		1		111		26		50		107
F		ZALAVAR		171		174		172		135		117		115		117		75		105		67		49		60		26		12		86		18		1		108		27		41		106
F		ZALAVAR		172		187		184		141		124		122		123		80		112		69		50		64		28		13		89		20		3		115		29		49		127
F		ZALAVAR		173		178		176		131		113		110		113		71		100		65		47		63		25		11		90		20		3		103		23		47		114
F		ZALAVAR		174		179		174		136		116		110		118		75		115		62		46		59		30		13		91		21		4		107		25		48		119
F		ZALAVAR		175		178		175		142		115		107		123		76		114		62		50		62		21		12		91		19		3		105		24		49		104
F		ZALAVAR		176		183		183		136		111		111		120		72		102		61		48		60		24		14		93		22		1		115		28		48		113
F		ZALAVAR		177		176		174		135		110		109		116		72		108		61		46		59		26		11		85		21		3		101		23		48		106
F		ZALAVAR		178		172		169		134		112		111		117		67		109		61		48		59		27		11		92		23		2		106		26		48		109
F		ZALAVAR		179		177		175		138		116		109		118		72		106		67		51		66		27		12		91		21		3		108		27		43		114
F		ZALAVAR		180		174		171		137		118		116		111		72		101		62		46		58		30		12		90		19		2		106		28		45		112
F		ZALAVAR		181		179		176		137		113		108		122		75		106		67		47		62		31		14		95		24		4		109		25		51		110
F		ZALAVAR		182		174		173		133		119		117		110		65		103		63		51		55		25		9		82		18		1		111		32		46		114
F		ZALAVAR		183		174		172		133		118		115		111		68		97		66		48		62		26		10		91		24		3		110		28		45		105
F		ZALAVAR		184		176		174		138		119		119		117		73		105		63		49		58		25		14		90		21		2		110		30		50		108
F		ZALAVAR		185		180		177		136		119		118		121		74		111		68		51		65		26		13		93		24		3		114		28		51		109
F		ZALAVAR		186		172		169		140		116		116		123		73		110		65		50		60		22		12		93		24		2		108		28		44		112
F		ZALAVAR		187		167		165		128		108		94		120		69		108		63		50		58		27		12		86		21		2		100		22		46		106
F		ZALAVAR		188		168		166		138		110		110		117		68		102		57		46		61		31		12		92		22		2		109		25		43		104
F		ZALAVAR		189		179		178		135		115		114		116		70		109		68		54		58		27		10		88		21		2		108		26		46		105
F		ZALAVAR		190		178		178		142		117		117		123		72		111		66		51		58		27		10		94		20		1		114		29		51		119
F		ZALAVAR		191		176		173		139		117		117		120		70		109		66		50		59		26		10		84		21		2		103		28		45		103
F		ZALAVAR		192		168		166		133		117		117		115		72		105		58		47		60		22		9		93		18		2		98		25		41		113
F		ZALAVAR		193		167		167		133		116		116		114		66		106		60		46		57		25		11		86		19		1		102		27		42		105
F		ZALAVAR		194		173		171		135		116		116		120		71		108		65		50		59		27		12		88		23		2		104		25		49		109
F		ZALAVAR		195		181		180		148		127		125		122		79		120		65		51		66		25		12		91		21		2		110		27		56		114
F		ZALAVAR		196		191		190		140		119		119		123		73		111		67		50		69		28		14		95		24		1		111		28		49		115
F		ZALAVAR		197		176		175		136		114		114		118		70		113		63		48		59		24		11		92		22		2		102		23		45		114
F		ZALAVAR		198		178		176		138		116		114		120		76		112		62		50		59		27		12		88		22		1		105		25		45		108
F		ZALAVAR		199		166		164		127		105		105		113		68		111		54		42		66		25		11		91		19		3		102		22		47		104
F		ZALAVAR		200		182		181		134		115		114		114		70		111		68		49		59		28		11		90		21		2		108		23		48		118
F		ZALAVAR		201		165		164		131		113		112		116		73		97		57		45		59		25		12		85		20		2		107		29		46		108
F		ZALAVAR		202		186		184		142		112		107		117		68		103		68		49		64		33		14		95		25		2		109		26		44		116
F		ZALAVAR		203		172		169		131		112		111		115		69		106		60		43		54		31		12		85		19		3		104		28		44		114
F		ZALAVAR		204		185		183		137		115		114		126		78		110		64		49		65		27		12		95		24		3		115		26		57		116
F		ZALAVAR		205		178		177		140		118		116		119		74		109		62		46		64		28		14		95		23		2		114		32		50		112
F		ZALAVAR		206		179		176		140		123		123		115		73		110		63		47		63		24		11		96		20		2		108		28		46		108
F		ZALAVAR		207		172		170		135		114		111		120		71		106		61		47		59		26		11		91		23		2		103		25		43		102
F		ZALAVAR		208		174		171		139		118		115		121		73		104		60		47		63		24		11		86		20		2		108		28		43		106
F		ZALAVAR		209		187		185		132		113		107		121		69		103		69		51		67		25		10		90		18		2		106		26		48		117
M		BERG		210		176		174		141		123		112		130		77		112		72		53		64		28		13		93		24		3		109		25		48		111
M		BERG		211		173		171		154		133		133		130		82		115		65		52		67		28		14		89		23		3		114		29		51		110
M		BERG		212		176		172		148		123		116		135		78		112		75		55		68		30		15		93		24		4		110		25		52		112
M		BERG		213		185		182		148		130		129		130		71		117		70		52		66		29		14		94		26		3		116		25		51		111
M		BERG		214		170		166		143		127		125		115		68		110		61		48		56		31		17		87		21		5		111		30		50		113
M		BERG		215		180		175		153		131		130		129		75		118		72		56		66		30		13		96		25		4		114		29		56		106
M		BERG		216		186		185		143		121		118		126		79		114		66		49		63		29		10		93		21		2		109		28		46		107
M		BERG		217		182		180		149		123		123		130		78		116		64		50		67		31		13		96		25		3		109		25		51		105
M		BERG		218		196		194		152		124		124		132		80		117		63		47		62		26		12		94		22		3		111		24		53		118
M		BERG		219		174		170		145		132		132		123		72		113		72		53		64		26		10		95		24		5		116		30		56		103
M		BERG		220		174		172		154		129		128		140		77		117		67		51		67		31		16		99		22		2		100		23		46		106
M		BERG		221		193		189		161		123		123		139		81		117		67		48		64		23		15		94		23		4		105		24		47		108
M		BERG		222		178		174		156		131		130		129		75		119		68		52		65		26		12		96		26		3		108		29		49		115
M		BERG		223		184		182		158		131		130		130		71		115		65		49		63		22		15		89		19		3		113		29		43		111
M		BERG		224		195		192		158		128		127		133		80		127		68		54		72		30		13		104		24		5		122		29		52		112
M		BERG		225		181		178		141		113		112		129		74		118		69		52		63		27		15		87		23		4		106		21		48		110
M		BERG		226		185		182		145		119		115		127		70		112		63		50		60		30		12		91		24		3		114		28		54		108
M		BERG		227		198		197		140		123		118		126		76		113		72		56		68		24		13		96		26		3		115		27		49		120
M		BERG		228		179		179		145		124		124		123		77		110		70		54		64		30		13		100		26		2		116		29		47		109
M		BERG		229		178		177		147		126		125		131		80		114		71		51		66		25		12		102		23		2		103		24		52		119
M		BERG		230		171		168		145		125		125		125		70		105		66		50		59		29		13		94		22		3		111		30		49		112
M		BERG		231		178		174		153		122		116		139		84		114		70		56		70		27		14		96		26		5		109		28		48		99
M		BERG		232		174		171		146		119		119		124		69		112		65		53		64		27		12		88		23		5		115		27		53		104
M		BERG		233		181		178		156		132		132		133		77		117		70		53		63		24		12		90		19		3		113		30		54		104
M		BERG		234		179		174		148		129		128		128		72		119		63		49		65		26		14		93		25		5		112		28		53		100
M		BERG		235		174		171		150		133		129		130		80		113		70		53		64		26		12		96		24		2		110		28		49		111
M		BERG		236		180		176		145		119		118		123		68		118		56		44		61		24		13		89		19		3		113		33		44		115
M		BERG		237		174		172		152		135		134		131		75		110		68		54		60		27		11		88		22		2		114		33		55		102
M		BERG		238		179		175		151		125		124		131		79		118		65		49		67		31		14		95		23		4		109		25		49		111
M		BERG		239		194		191		144		121		112		125		74		114		75		58		65		30		13		88		26		5		119		27		56		113
M		BERG		240		177		173		150		128		123		130		76		112		79		56		65		30		11		95		24		4		111		27		52		113
M		BERG		241		181		178		151		127		127		131		75		119		69		52		68		26		12		95		24		3		112		28		52		109
M		BERG		242		188		183		154		129		129		130		75		119		67		50		64		27		14		92		25		6		114		27		51		109
M		BERG		243		176		172		140		121		117		125		66		111		66		51		64		28		12		90		20		3		109		30		50		109
M		BERG		244		180		175		149		118		116		124		72		113		64		47		64		32		15		100		23		5		114		24		51		112
M		BERG		245		180		178		137		119		115		126		76		111		72		54		65		36		14		94		27		5		106		22		49		109
M		BERG		246		171		170		146		134		131		116		76		104		70		52		62		27		14		95		23		2		108		25		49		112
M		BERG		247		184		181		152		129		129		140		82		116		72		55		71		31		14		100		27		4		110		25		51		118
M		BERG		248		193		190		143		127		123		123		73		114		74		55		64		29		15		97		23		4		107		25		47		111
M		BERG		249		187		185		147		121		116		130		68		112		70		57		65		33		13		95		26		3		113		27		50		112
M		BERG		250		191		188		147		120		120		121		71		108		69		52		58		24		12		89		24		3		117		31		46		118
M		BERG		251		167		164		140		116		116		122		68		106		63		49		60		26		11		93		19		3		106		26		47		109
M		BERG		252		180		177		147		122		121		126		76		119		69		52		64		30		14		95		23		4		112		28		53		116
M		BERG		253		172		169		146		119		117		125		68		109		64		50		61		31		11		89		20		3		108		28		50		110
M		BERG		254		183		179		149		123		123		128		75		112		60		46		63		33		13		100		17		3		110		29		51		119
M		BERG		255		172		169		154		130		130		129		76		119		68		49		64		28		12		95		25		3		106		25		45		106
M		BERG		256		179		176		133		119		118		120		73		109		72		56		61		30		12		92		24		4		111		27		49		105
M		BERG		257		182		179		142		115		114		120		70		114		68		52		59		30		12		91		22		4		109		22		50		110
M		BERG		258		174		172		143		126		126		129		75		109		65		53		65		29		13		94		24		4		107		26		50		103
M		BERG		259		175		171		145		128		128		116		77		107		70		54		60		27		15		92		25		4		114		28		56		110
M		BERG		260		183		180		145		125		122		126		76		110		70		53		64		30		12		87		20		4		112		28		57		113
M		BERG		261		168		164		146		120		120		125		73		106		61		48		57		28		14		81		17		4		106		27		46		105
M		BERG		262		188		183		150		122		120		122		80		115		67		51		61		26		13		87		22		5		114		27		54		111
M		BERG		263		189		184		144		118		113		127		73		112		65		50		64		31		15		95		20		5		115		30		50		108
M		BERG		264		174		172		144		125		125		128		79		112		72		51		63		26		12		91		26		3		110		26		46		110
M		BERG		265		177		175		151		124		123		126		73		118		68		50		68		32		14		95		26		3		112		25		49		113
F		BERG		266		171		170		143		120		119		122		70		109		63		49		66		28		12		86		19		2		108		25		51		105
F		BERG		267		178		174		152		127		127		129		69		119		71		55		59		25		15		94		25		3		111		30		51		104
F		BERG		268		165		164		138		119		119		123		70		103		72		56		58		23		8		89		25		1		105		32		43		103
F		BERG		269		169		164		148		128		128		129		76		106		60		44		58		26		12		92		20		4		102		28		46		107
F		BERG		270		176		174		136		114		112		122		70		108		69		51		63		30		12		92		20		2		100		25		39		111
F		BERG		271		174		173		139		122		121		122		72		104		67		50		61		29		9		92		22		1		110		30		48		113
F		BERG		272		175		172		142		131		127		121		74		108		66		50		65		25		12		87		22		3		103		25		44		118
F		BERG		273		179		178		139		120		120		118		72		104		67		53		63		26		11		85		19		1		105		29		43		107
F		BERG		274		173		170		146		122		122		128		70		118		62		45		66		26		11		92		24		3		108		26		48		108
F		BERG		275		166		166		140		116		116		115		70		112		64		48		57		24		10		90		20		1		105		24		48		102
F		BERG		276		177		176		136		125		122		115		75		108		62		47		62		23		11		87		20		2		105		28		48		118
F		BERG		277		166		165		137		117		112		117		72		107		62		49		59		28		13		88		19		2		107		27		49		99
F		BERG		278		161		159		142		123		120		126		81		107		55		43		65		28		11		90		21		2		100		20		45		99
F		BERG		279		155		153		136		115		115		118		77		98		58		45		61		26		12		92		17		3		103		28		45		100
F		BERG		280		170		166		143		122		121		120		75		112		67		52		65		26		12		97		20		3		106		27		47		103
F		BERG		281		167		166		143		124		119		129		71		108		60		49		60		26		11		98		24		2		110		29		53		106
F		BERG		282		180		180		131		113		112		110		68		102		69		52		60		23		12		85		22		2		110		27		51		109
F		BERG		283		166		163		142		122		122		123		75		109		60		45		63		25		12		92		20		3		100		25		42		112
F		BERG		284		176		171		138		116		115		118		69		112		63		48		62		22		13		91		23		4		111		26		44		107
F		BERG		285		177		174		132		112		110		117		72		108		65		48		62		18		10		88		22		3		109		24		45		106
F		BERG		286		176		173		147		122		122		128		77		116		64		50		62		29		12		92		21		4		108		26		49		108
F		BERG		287		164		161		137		110		110		115		68		105		59		44		59		25		12		93		22		5		100		20		49		102
F		BERG		288		174		172		142		117		117		115		65		107		61		47		58		26		11		80		19		2		105		28		45		111
F		BERG		289		165		164		141		115		113		122		70		104		63		51		58		28		13		85		22		1		103		23		50		107
F		BERG		290		180		180		148		121		121		121		71		112		66		50		65		26		12		88		20		1		113		28		48		104
F		BERG		291		175		174		141		122		122		119		69		110		66		51		56		28		12		90		18		3		110		26		48		106
F		BERG		292		163		161		143		120		120		122		64		112		62		47		61		25		12		96		21		2		105		28		49		96
F		BERG		293		175		173		135		113		109		117		67		103		65		50		59		24		13		87		21		3		106		27		50		111
F		BERG		294		168		167		137		121		120		122		72		108		68		53		57		27		12		92		22		2		109		26		46		95
F		BERG		295		181		178		141		119		118		122		72		112		67		47		62		23		11		90		24		3		107		27		41		101
F		BERG		296		173		171		138		110		109		120		71		109		60		49		65		26		12		89		22		2		103		24		42		116
F		BERG		297		157		153		141		115		115		118		70		104		52		42		58		20		11		85		17		3		100		25		44		99
F		BERG		298		165		165		140		116		115		116		73		105		69		51		56		25		10		92		21		1		109		29		48		100
F		BERG		299		179		176		144		119		119		124		74		123		61		45		58		27		12		84		18		3		108		29		47		114
F		BERG		300		158		157		140		118		116		121		65		98		66		48		58		22		11		86		20		2		105		25		47		99
F		BERG		301		172		170		151		126		126		124		74		112		59		48		63		26		12		91		21		2		113		30		48		101
F		BERG		302		162		161		141		123		123		120		75		105		58		48		61		21		10		87		23		1		106		30		46		101
F		BERG		303		166		165		142		122		122		117		68		110		63		44		62		21		10		94		21		2		108		29		47		104
F		BERG		304		169		167		146		124		124		119		72		111		65		48		61		31		14		89		21		3		104		24		46		108
F		BERG		305		179		177		139		122		119		124		76		105		64		47		63		27		12		92		21		3		111		31		49		102
F		BERG		306		176		175		139		119		119		116		72		107		64		47		62		27		13		82		21		2		113		28		48		108
F		BERG		307		164		163		137		114		114		114		67		106		62		46		55		24		11		87		20		2		107		23		46		102
F		BERG		308		170		168		133		111		110		115		68		104		68		51		60		27		10		87		20		2		98		24		41		111
F		BERG		309		178		176		139		118		113		122		73		116		62		51		59		24		12		90		20		3		110		29		52		99
F		BERG		310		162		159		143		118		118		124		72		106		62		49		57		27		13		87		23		2		103		27		41		104
F		BERG		311		167		165		137		115		114		116		70		99		66		48		58		28		11		90		20		2		96		22		46		104
F		BERG		312		168		166		140		115		113		123		70		112		63		46		60		26		11		96		23		3		106		22		52		105
F		BERG		313		171		168		137		113		113		116		67		106		60		46		60		26		10		87		24		2		106		28		42		100
F		BERG		314		172		171		138		117		116		118		67		110		64		46		57		26		13		88		19		1		108		27		45		95
F		BERG		315		175		174		132		114		114		117		66		106		71		50		60		26		14		96		27		2		106		27		51		108
F		BERG		316		170		168		149		122		122		127		75		111		65		45		65		30		11		94		21		4		108		26		53		109
F		BERG		317		178		175		143		120		120		126		75		113		61		46		66		28		10		88		20		3		110		25		49		113
F		BERG		318		165		162		135		114		111		115		63		105		57		46		56		23		10		84		21		3		108		27		48		96
1Cranial measurements taken from Howells (1989) and recorded from the modern identified human skeletal collection from Certosa cemetery of Bologna (Italy) are abbreviated as follows: GOL, maximum cranial length; NOL, nasio-occipital length; XCB, maximum cranial breadth; XFB, maximum frontal breadth; STB, bistephanic breadth; AUB, biauricular breadth; WCB, minimum cranial breadth; ASB, biasterioni…
* Stepwise selected measurements.
